# Supplementary material for: Binge-watching addiction as an emotion regulation way of coping loneliness
Source: PLoS One. 2026 Jan 21;21(1):e0329853. doi: 10.1371/journal.pone.0329853 (PMC12822925; doi:10.1371/journal.pone.0329853)
Supplement: S1 Data — (XLSX) [file pone.0329853.s001.xlsx]

## Sheet: Sheet1
	Your gender:	Your age group:	What is your highest level of education (including currently enrolled)?	What is your current occupation?	How many times in the past month have you watched TV dramas for more than 3.5 hours and over 4 episodes in one sitting?	In the past year, how often have you experienced the following situations?	I spent more time watching dramas than I originally planned.	I binge-watch dramas to relieve feelings of guilt, anxiety, helplessness, and depression.	I have tried to reduce my drama-watching time but failed.	I feel anxious or uneasy if I can't watch dramas.	Because of watching dramas, I have neglected my family, friends, work, or studies.	AD total score	Please choose the main reasons why you watch dramas based on your own situation: I watch dramas to kill time and escape boredom.	I watch dramas to relieve stress, anxiety, or negative emotions.	I watch dramas to escape daily chores.	I watch dramas to escape feelings of loneliness.	I watch dramas to avoid certain responsibilities.	I watch dramas to temporarily forget my troubles and relax.	I watch dramas to escape the repetitiveness or monotony of daily life.	I watch dramas to immerse myself in a virtual world and escape reality.	I watch dramas to experience strong emotions, such as excitement or thrill.	I watch dramas because I know that if I get into the story, I will have a good time.	I watch dramas because I enjoy the characters and feel happy.	I watch dramas because I want to relive the joy I previously experienced while watching.	I watch dramas because I want to be drawn into a different adventure.	Please answer the following questions based on your true feelings: I lack companionship.	I have no one to turn to for help.	I feel distant from others.	I feel neglected or isolated.	I feel unhappy because of silence.	Even when surrounded by people, I feel that no one cares about me or is close to me.
1	2	1	3	5	2	2	2	1	2	1	1	11	1	2	2	1	3	2	1	2	1	3	2	3	2	1	2	3	1	2	1
1	1	1	2	1	2	2	1	1	3	1	1	11	1	3	1	2	3	1	1	1	2	1	2	2	1	2	2	1	1	2	2
1	1	1	2	2	1	1	1	2	2	2	2	11	1	1	2	1	2	1	1	1	2	3	3	2	1	2	2	2	2	3	1
1	2	3	4	2	1	1	1	3	2	2	1	11	1	2	2	1	2	3	1	1	2	2	1	2	1	1	2	2	2	2	1
1	2	1	2	2	3	3	1	1	1	1	1	11	2	1	3	1	1	1	1	1	1	2	1	3	2	3	1	2	3	2	2
1	1	3	2	2	2	1	1	1	2	2	2	11	1	2	3	2	3	2	3	1	1	2	2	2	2	1	2	3	1	3	2
1	1	1	3	5	2	2	2	1	1	1	2	11	1	2	2	1	3	2	1	2	1	3	1	3	2	1	2	3	1	2	1
1	1	1	2	1	2	2	1	3	1	1	1	11	1	1	1	2	3	1	1	3	2	1	2	2	2	2	2	1	1	2	2
1	2	1	2	2	1	2	1	1	2	2	2	11	1	1	2	1	2	1	1	1	2	3	1	2	3	2	2	2	2	3	1
1	2	3	4	2	1	1	1	3	2	2	1	11	1	1	2	1	2	3	1	2	2	2	1	2	1	1	2	2	2	2	1
1	2	1	2	2	3	1	1	1	3	1	1	11	2	1	3	1	1	1	1	1	1	2	1	3	1	3	2	2	3	1	2
1	1	3	2	2	2	2	2	2	1	1	1	11	1	2	3	2	3	2	3	1	1	2	2	2	2	1	3	3	1	2	2
1	2	6	1	5	2	2	2	2	1	1	2	12	1	2	2	1	1	1	2	2	2	1	1	2	2	2	1	1	1	1	2
1	2	6	1	5	2	2	1	1	2	2	2	12	1	2	2	1	1	1	2	2	2	1	1	2	2	2	1	1	1	1	2
1	2	3	4	3	1	3	1	2	3	2	1	13	2	1	2	1	1	1	1	2	2	2	1	2	3	1	2	2	2	1	2
1	2	4	2	3	1	1	2	2	2	4	1	13	1	1	1	1	1	2	2	1	1	1	3	2	3	2	1	1	1	3	2
1	1	3	3	3	1	1	1	4	1	3	2	13	2	1	2	1	2	2	2	1	1	2	3	1	2	2	1	2	2	3	1
1	1	6	1	2	1	2	3	1	4	1	1	13	1	2	1	3	1	2	1	1	3	1	1	1	1	1	1	1	1	2	1
1	1	6	1	3	1	1	4	1	3	1	2	13	3	2	2	1	1	3	2	1	1	2	1	3	2	2	2	2	2	1	1
1	1	4	4	4	2	1	2	2	1	3	2	13	1	1	1	2	2	1	1	2	2	3	1	1	2	2	1	2	1	2	2
1	1	6	1	5	2	1	3	1	1	4	1	13	1	1	2	2	2	2	1	1	1	2	2	2	2	3	3	1	2	1	1
1	2	2	3	3	2	1	1	2	2	3	2	13	3	2	3	1	2	1	2	1	1	3	1	2	1	2	2	1	1	1	2
1	2	3	4	5	1	3	1	2	3	2	1	13	2	1	2	1	1	1	1	2	2	2	1	2	3	1	2	2	2	1	2
1	2	4	2	5	1	1	2	2	2	4	1	13	1	1	1	1	1	2	2	1	1	1	3	2	3	2	1	1	1	3	2
1	1	3	3	3	1	2	1	4	1	3	1	13	2	1	2	1	2	2	2	1	1	2	3	1	2	2	1	2	2	3	1
1	1	6	1	2	1	1	3	1	4	1	2	13	1	2	1	3	1	2	1	1	3	1	1	1	1	1	1	1	1	2	1
1	1	6	1	3	1	2	4	1	3	1	1	13	3	2	2	1	1	3	2	1	1	2	1	3	2	2	2	2	2	1	1
1	1	4	4	4	2	2	2	2	1	3	1	13	1	1	1	2	2	1	1	2	2	3	1	1	2	2	1	2	1	2	2
1	1	6	1	5	2	1	3	1	1	4	1	13	1	1	2	2	2	2	1	1	1	2	2	2	1	3	3	1	2	1	1
1	2	2	3	5	2	2	1	2	2	3	1	13	3	2	3	1	2	1	2	1	1	3	1	2	1	2	2	1	1	1	2
1	2	4	1	2	2	1	4	1	1	4	1	14	2	2	1	1	1	1	2	2	2	2	1	1	1	1	1	3	2	1	1
1	1	6	1	5	1	1	2	3	3	2	2	14	2	1	1	2	1	2	2	1	1	3	2	2	2	2	3	1	2	1	2
1	1	2	3	2	2	2	3	2	1	2	2	14	2	2	1	1	2	1	1	3	2	2	3	3	1	2	2	1	2	1	3
1	1	6	2	4	1	3	1	2	4	2	1	14	2	1	1	1	2	3	2	1	2	1	2	1	3	2	2	2	2	1	1
1	1	1	3	2	1	2	3	4	1	1	2	14	2	1	2	1	2	2	2	1	1	2	3	3	2	1	1	2	3	2	1
1	2	4	4	3	2	2	2	2	1	2	3	14	1	2	1	1	2	2	1	2	2	2	1	1	2	2	2	1	2	2	1
1	1	3	2	2	2	1	2	2	2	4	1	14	2	1	2	1	2	1	1	1	2	1	3	1	1	1	1	2	1	2	2
1	1	6	2	5	3	3	2	1	2	1	2	14	1	3	2	1	2	2	2	2	1	1	1	3	1	1	1	2	3	2	2
1	1	2	3	3	1	1	1	4	2	4	1	14	2	1	2	2	2	2	3	2	2	1	3	2	1	2	1	1	2	1	2
1	2	3	3	4	1	2	4	2	1	2	2	14	2	1	3	2	2	2	2	2	2	1	1	1	1	2	3	3	1	1	1
1	2	4	1	2	2	1	4	1	1	4	1	14	2	2	1	2	1	1	1	2	2	2	1	1	1	1	1	3	2	1	1
1	1	6	3	3	1	2	2	3	3	2	1	14	2	1	1	2	1	2	2	1	1	3	2	2	2	2	3	1	2	1	2
1	1	2	3	2	2	2	3	2	1	2	2	14	2	2	1	1	2	1	1	3	2	2	3	3	1	2	2	1	2	1	3
1	1	6	2	4	1	1	1	2	4	2	3	14	2	1	1	2	2	3	1	1	2	1	2	1	3	2	2	2	2	1	1
1	2	1	3	2	1	2	3	4	1	1	2	14	2	1	2	2	2	2	1	1	1	2	3	3	2	1	1	2	3	2	1
1	2	4	4	5	2	3	2	2	1	2	2	14	1	2	1	1	2	2	1	2	2	2	1	1	2	2	2	1	2	2	1
1	2	3	2	2	2	1	2	2	2	4	1	14	2	1	2	1	2	1	1	1	2	1	3	1	1	1	1	2	1	2	2
1	2	6	3	5	3	2	2	1	2	1	3	14	1	3	2	1	2	2	2	2	1	1	1	3	1	1	1	2	3	2	2
1	2	2	3	3	1	1	1	4	2	4	1	14	2	1	2	2	2	2	3	2	2	1	3	2	1	2	1	1	2	1	2
1	2	3	3	4	1	2	4	2	1	2	2	14	2	1	3	2	2	2	2	2	2	1	1	1	1	2	3	3	1	1	1
1	1	2	1	2	1	2	4	3	1	1	3	15	1	1	1	2	2	1	2	1	2	2	3	2	1	3	1	1	1	1	2
1	2	3	1	5	1	2	3	3	2	2	2	15	1	2	2	2	3	2	1	3	2	1	1	1	1	1	1	1	1	1	1
1	2	3	4	4	1	3	3	3	3	1	1	15	1	1	1	2	2	1	2	1	2	1	1	1	1	3	1	2	1	1	2
1	2	2	1	2	3	3	1	2	3	1	2	15	3	1	1	2	3	1	2	1	2	1	1	1	2	2	2	2	2	2	3
1	1	3	2	5	2	3	1	3	2	1	3	15	1	2	2	2	2	2	2	2	1	2	1	2	2	1	1	1	2	1	1
1	2	2	1	2	2	2	2	3	3	1	2	15	3	1	3	2	1	3	2	2	2	3	1	2	1	1	2	2	1	1	1
1	1	2	3	2	2	2	1	3	2	2	3	15	2	1	2	3	1	2	1	2	3	3	1	2	2	2	2	1	1	2	3
1	2	2	1	2	1	3	4	3	1	1	2	15	1	1	1	2	2	1	2	1	2	2	3	2	1	3	1	1	1	1	2
1	2	3	1	5	1	2	3	3	2	2	2	15	1	2	2	2	3	2	1	3	2	1	1	1	1	1	1	1	1	1	1
1	2	3	4	4	1	1	3	3	3	1	3	15	1	1	1	2	2	1	2	1	2	1	1	1	1	3	1	2	1	1	2
1	2	2	1	2	3	2	1	2	3	1	3	15	3	1	1	2	3	1	2	1	2	1	1	1	2	2	2	2	2	2	3
1	1	3	2	3	2	3	1	3	2	1	3	15	1	2	2	2	2	2	2	2	1	2	1	2	2	1	1	1	2	1	1
1	2	2	1	2	2	2	2	3	3	1	2	15	3	1	3	2	1	3	2	2	2	3	1	2	1	1	2	2	1	1	1
1	1	2	3	2	2	2	1	3	2	2	3	15	2	1	2	3	1	2	1	2	3	3	1	2	2	2	2	1	1	2	3
1	2	6	1	5	3	1	1	2	4	2	3	16	1	2	3	1	2	2	1	1	1	1	1	1	3	2	2	3	2	1	2
1	2	4	2	2	3	1	3	4	3	1	1	16	1	3	1	2	1	2	1	1	2	1	2	2	2	1	2	1	1	1	2
1	1	6	2	2	2	2	3	3	1	2	3	16	3	1	1	1	1	2	1	1	1	1	1	2	1	1	1	1	1	2	1
1	1	2	3	4	3	1	4	2	2	1	3	16	1	1	3	1	1	2	3	3	3	1	1	1	2	2	2	3	1	2	1
1	1	6	2	2	1	3	4	3	1	1	3	16	3	3	1	2	2	1	3	1	1	3	2	1	1	2	1	2	2	2	1
1	1	5	3	3	3	1	3	3	2	4	3	16	2	2	2	3	1	1	3	2	2	1	1	3	2	1	1	3	1	2	1
1	2	1	3	5	2	3	2	2	4	1	2	16	1	1	3	2	3	2	2	2	3	2	2	1	1	2	2	2	1	1	3
1	1	1	2	1	1	3	2	1	4	3	2	16	1	1	3	1	3	1	1	1	3	2	3	1	2	1	2	3	2	1	2
1	2	6	1	2	2	4	1	4	2	1	2	16	2	1	1	2	2	2	1	1	3	3	2	2	2	2	1	2	2	1	1
1	1	4	1	2	2	4	2	3	2	2	1	16	3	1	2	1	2	1	2	1	2	2	2	2	2	2	1	2	1	1	1
1	2	6	1	5	3	1	1	2	4	2	3	16	1	2	3	1	2	2	1	1	1	3	1	1	1	2	2	3	2	1	2
1	2	4	2	2	3	1	3	4	3	1	1	16	1	3	1	1	1	2	2	1	2	2	2	2	1	1	2	1	1	1	2
1	2	6	2	2	2	3	3	3	1	2	2	16	3	1	1	1	1	2	1	1	1	1	1	2	1	1	1	1	1	2	1
1	2	2	3	4	3	3	4	2	2	1	1	16	1	1	3	3	1	2	1	3	3	2	1	1	1	2	2	3	1	2	1
1	2	6	2	2	1	3	4	3	1	1	3	16	3	3	1	2	2	1	3	1	1	1	2	1	3	2	1	2	2	2	1
1	2	5	3	3	3	3	3	3	2	4	1	16	2	2	2	3	1	1	3	2	2	2	1	3	1	1	1	3	1	2	1
1	2	1	3	3	2	2	2	2	4	1	3	16	1	1	3	2	3	2	2	2	3	2	2	1	1	2	1	2	1	2	3
1	1	1	2	1	1	2	2	1	4	3	3	16	1	1	3	1	3	1	1	1	3	2	3	1	2	1	1	3	2	2	2
1	2	6	1	2	2	2	1	4	2	1	4	16	2	1	1	2	2	2	1	1	3	3	2	2	2	2	1	2	2	1	1
1	1	4	1	2	2	1	2	3	2	2	4	16	3	1	2	1	2	1	2	1	2	2	2	2	2	2	1	1	1	1	2
1	2	2	2	2	2	4	3	2	3	1	2	17	3	2	1	2	2	1	2	1	3	2	1	1	2	3	3	1	2	2	2
1	2	1	2	2	2	4	3	2	3	3	2	17	1	1	1	1	2	1	2	2	1	1	1	2	1	3	1	3	1	1	2
1	1	4	3	5	2	1	4	2	2	4	2	17	3	2	2	3	2	3	1	1	1	1	1	1	1	3	1	3	2	2	3
1	2	3	2	2	2	2	3	2	4	2	2	17	2	3	1	2	1	1	2	2	2	2	2	1	2	1	1	1	3	2	3
1	2	1	3	2	2	3	2	4	2	1	3	17	3	3	1	2	1	1	1	1	2	3	1	2	1	1	2	3	2	2	2
1	2	4	2	2	1	3	3	2	3	2	3	17	2	2	1	1	1	3	3	2	2	3	2	1	2	1	1	1	2	1	2
1	2	1	2	1	3	3	2	2	3	2	2	17	1	1	2	1	2	2	1	1	2	3	3	2	3	1	2	3	2	2	1
1	1	6	2	2	2	3	2	4	2	3	3	17	1	1	2	2	2	1	1	1	1	1	2	3	2	1	1	2	1	2	3
1	2	2	2	2	3	2	3	3	3	1	2	17	1	2	2	2	2	1	1	1	1	2	1	2	1	1	2	1	2	2	2
1	1	2	3	2	1	1	2	4	4	2	3	17	1	1	3	3	2	2	3	2	3	1	2	3	1	2	2	1	1	2	1
1	2	2	2	2	2	4	1	2	3	3	2	17	3	2	1	2	2	1	2	1	3	2	1	1	2	3	3	1	2	2	2
1	2	1	2	2	2	4	3	2	3	3	2	17	1	1	1	1	2	1	2	2	1	1	1	2	1	3	1	3	1	1	2
1	1	4	3	3	2	1	4	2	2	4	2	17	3	2	2	3	2	3	1	1	1	1	1	1	1	3	1	3	2	2	3
1	2	3	2	2	2	2	2	2	4	3	2	17	2	3	1	2	1	1	2	2	2	2	2	1	2	1	1	1	3	2	3
1	2	1	3	2	2	3	1	4	2	2	3	17	3	3	1	2	1	1	1	1	2	1	1	2	3	1	2	3	2	2	2
1	2	4	2	2	1	3	2	2	3	3	3	17	2	2	1	1	1	3	3	2	1	2	2	2	3	1	1	1	2	1	2
1	2	1	2	1	3	3	2	2	3	2	2	17	1	1	2	1	2	2	1	1	2	3	3	2	3	1	2	3	2	2	1
1	1	6	2	2	2	3	3	4	2	2	3	17	1	1	2	2	2	1	1	1	3	2	2	1	1	1	1	2	1	2	3
1	2	2	2	2	3	2	1	3	3	3	2	17	1	2	2	2	2	1	1	1	2	1	1	1	2	1	2	1	2	2	2
1	2	2	3	2	1	1	2	4	4	2	3	17	1	1	3	3	2	2	3	2	3	1	2	3	1	2	2	1	1	2	1
1	1	4	2	2	3	2	3	3	2	2	3	18	2	3	3	1	2	1	1	2	2	2	2	2	2	3	1	1	3	3	3
1	2	3	3	3	2	3	3	2	3	3	2	18	3	1	3	3	3	1	1	1	1	1	2	2	2	1	2	1	1	2	3
1	1	4	2	2	3	2	2	3	2	3	3	18	2	3	3	1	2	1	1	2	2	2	2	2	2	3	1	1	3	3	3
1	2	3	3	5	2	3	3	2	3	3	2	18	3	1	3	3	3	1	1	1	1	1	2	2	2	1	2	1	1	2	3
1	2	1	3	5	2	2	2	1	2	1	1	11	1	2	2	1	3	2	1	2	3	3	2	1	2	1	2	1	1	2	3
1	1	1	2	1	2	2	1	1	3	1	1	11	1	3	1	2	3	1	1	1	2	1	2	2	1	2	2	1	1	2	2
1	1	1	2	2	1	1	1	2	2	2	2	11	1	1	2	1	2	1	1	1	2	3	3	2	1	2	2	2	2	3	1
1	2	3	4	2	1	1	1	3	2	2	1	11	1	2	2	1	2	3	1	1	2	2	1	2	1	1	2	2	2	2	1
1	2	1	2	2	3	3	1	1	1	1	1	11	2	1	3	1	1	1	1	1	3	2	1	1	2	3	1	2	3	2	2
1	1	3	2	2	2	1	1	1	2	2	2	11	1	1	3	2	3	2	3	2	2	2	2	1	1	1	2	3	1	3	2
1	2	1	3	3	2	1	2	1	2	1	2	11	1	2	2	1	3	2	1	2	3	3	2	1	2	1	2	2	1	3	1
1	1	1	2	1	2	1	1	1	3	1	2	11	1	3	1	2	3	1	1	1	2	1	2	2	1	2	2	2	1	1	2
1	1	1	2	2	1	2	1	2	2	2	1	11	1	1	2	1	2	1	1	1	2	3	3	2	1	2	2	3	2	2	1
1	1	3	4	2	1	1	1	3	2	2	1	11	1	2	2	1	2	3	1	1	2	2	1	2	1	1	2	2	2	2	1
1	1	1	2	2	3	1	1	1	1	1	3	11	2	1	3	1	1	1	1	1	3	2	1	1	2	3	1	2	3	2	2
1	1	3	2	2	2	2	1	1	2	2	1	11	1	1	3	2	3	2	3	2	2	2	2	1	1	1	2	3	1	3	2
1	2	6	1	5	2	1	2	2	1	2	2	12	1	2	2	1	1	1	2	2	2	1	2	2	1	2	1	1	1	1	2
1	2	6	1	3	2	1	2	2	1	2	2	12	1	2	2	1	1	1	2	2	2	1	2	2	1	2	1	1	1	1	2
1	2	3	4	3	1	3	1	2	3	2	1	13	2	2	2	1	1	1	1	1	2	2	3	2	3	1	1	2	2	2	2
1	2	4	2	5	1	1	2	2	2	4	1	13	1	1	1	1	1	2	2	1	2	1	3	1	3	2	3	1	1	1	2
1	1	3	3	5	1	1	1	4	1	3	2	13	2	1	2	1	2	2	2	1	1	2	2	1	1	2	3	1	2	2	1
1	1	6	1	2	1	2	3	1	4	1	1	13	1	1	1	3	1	2	1	2	1	1	1	3	1	1	2	1	1	1	1
1	1	6	1	5	1	1	4	1	3	1	2	13	3	1	2	1	1	3	2	2	3	2	2	1	1	2	1	2	2	2	1
1	1	4	4	4	2	1	2	2	1	3	2	13	1	2	1	2	2	1	1	1	1	3	2	2	2	2	2	1	1	2	2
1	1	6	1	5	2	1	3	1	1	4	1	13	1	1	2	2	2	2	1	1	2	2	2	1	1	3	1	3	2	1	1
1	2	2	3	3	2	1	1	2	2	3	2	13	3	1	3	1	2	1	2	2	2	3	1	1	1	2	1	2	1	1	2
1	2	3	4	3	1	3	1	1	3	2	2	13	2	2	2	1	1	1	1	1	2	2	3	2	3	1	1	2	2	2	2
1	2	4	2	5	1	1	2	1	2	4	2	13	1	1	1	1	1	2	2	1	2	1	3	1	3	2	3	1	1	1	2
1	1	3	3	5	1	1	1	2	1	3	4	13	2	1	2	1	2	2	2	1	2	1	2	1	1	2	3	1	2	2	1
1	1	6	1	2	1	2	3	1	4	1	1	13	1	1	1	3	1	2	1	2	1	1	1	3	1	1	2	1	1	1	1
1	1	6	1	5	1	1	4	2	3	1	1	13	3	1	2	1	1	3	2	2	2	3	2	1	1	2	1	2	2	2	1
1	1	4	4	4	2	1	2	2	1	3	2	13	1	2	1	2	2	1	1	1	3	1	2	2	2	2	2	2	1	1	2
1	1	6	1	5	2	1	3	1	1	4	1	13	1	1	2	1	2	2	1	2	1	2	2	2	1	3	1	1	2	3	1
1	2	2	3	3	2	1	1	2	2	3	2	13	3	1	3	2	2	1	2	1	1	2	1	3	1	2	1	1	1	2	2
1	2	4	1	2	2	1	4	1	1	4	1	14	2	2	1	2	1	1	2	1	2	1	1	2	1	1	1	3	2	1	1
1	1	6	1	5	1	1	2	3	3	2	2	14	2	1	1	1	1	2	2	2	1	2	2	3	2	3	1	1	2	2	2
1	1	2	3	2	2	2	3	2	1	2	2	14	2	2	1	3	2	1	1	1	2	3	3	2	1	2	1	1	2	2	3
1	1	6	2	4	1	3	1	2	4	2	1	14	2	1	1	1	2	3	2	1	2	1	2	1	3	2	1	2	2	2	1
1	1	1	3	2	1	2	3	4	1	1	2	14	2	1	2	1	2	2	2	1	1	3	3	2	2	1	2	2	3	1	1
1	1	4	4	3	2	2	2	2	1	2	3	14	1	2	1	2	2	2	1	1	2	1	1	2	2	2	2	1	2	2	1
1	1	3	2	2	2	1	2	2	2	4	1	14	2	1	2	1	2	1	1	1	2	1	3	1	1	1	2	2	1	1	2
1	1	6	2	5	3	3	2	1	2	1	2	14	1	3	2	2	2	2	1	2	1	3	1	1	1	1	2	2	3	1	2
1	1	2	3	3	1	1	1	1	2	4	4	14	2	1	2	2	2	2	2	3	2	2	3	1	1	1	1	1	2	2	2
1	2	3	3	4	1	2	4	2	1	2	2	14	2	1	3	2	2	2	2	2	2	1	1	1	1	3	1	3	1	2	1
1	1	4	1	2	2	1	4	1	1	4	1	14	2	2	1	2	1	1	2	1	2	1	1	2	1	1	1	3	2	1	1
1	1	6	3	5	1	1	2	2	3	2	3	14	2	1	1	1	1	2	2	2	1	2	2	3	2	3	1	1	2	2	2
1	1	2	3	2	2	2	3	2	1	2	2	14	2	2	1	3	2	1	1	1	2	3	3	2	1	2	1	1	2	2	3
1	1	6	2	4	1	3	1	1	4	2	2	14	2	1	1	1	2	3	2	1	2	1	2	1	3	2	1	2	2	2	1
1	1	1	3	2	1	2	3	2	1	1	4	14	2	1	2	1	2	2	2	1	1	3	3	2	2	1	2	2	3	1	1
1	1	4	4	3	2	2	2	3	1	2	2	14	1	2	1	2	2	2	1	1	2	1	1	2	2	2	2	1	2	2	1
1	1	3	2	2	2	1	2	1	2	4	2	14	2	1	2	1	2	1	1	1	2	1	3	1	1	1	2	2	1	1	2
1	1	6	4	3	3	3	2	2	2	1	1	14	1	3	2	2	2	2	1	2	1	3	1	1	1	1	2	2	3	1	2
1	1	2	3	5	1	1	1	1	2	4	4	14	2	1	2	2	2	2	2	3	2	2	3	1	1	1	1	1	2	2	2
1	1	3	3	4	1	2	4	2	1	2	2	14	2	1	3	2	2	2	2	2	2	1	1	1	1	3	1	3	1	2	1
1	1	2	1	2	1	2	4	3	1	1	3	15	1	1	1	1	2	1	2	2	2	2	3	2	1	1	1	1	1	3	2
1	2	3	1	5	1	2	3	3	2	2	2	15	1	2	2	3	3	2	2	1	1	1	1	2	1	1	1	1	1	1	1
1	2	3	4	4	1	3	3	3	3	1	1	15	1	1	1	1	2	1	2	2	1	1	1	2	1	1	1	2	1	3	2
1	2	2	1	2	3	3	1	2	3	1	2	15	3	1	1	1	3	1	2	2	1	1	1	2	2	2	2	2	2	2	3
1	1	3	2	5	2	3	1	3	2	1	3	15	1	2	2	2	2	2	2	2	2	2	1	1	2	1	1	1	2	1	1
1	2	2	1	2	2	2	2	3	3	1	2	15	3	1	3	2	1	3	2	2	3	2	1	2	1	2	1	2	1	1	1
1	1	2	3	2	2	3	2	3	2	2	1	15	2	1	2	2	1	2	3	1	3	2	1	3	2	2	2	1	1	2	3
1	1	2	1	2	1	2	3	3	1	1	4	15	1	1	1	1	2	1	2	2	2	2	3	2	1	3	1	1	1	1	2
1	2	3	1	5	1	2	2	3	2	2	3	15	1	2	2	3	3	2	2	1	1	1	1	2	1	1	1	1	1	1	1
1	2	3	4	4	1	3	1	3	3	1	3	15	1	1	1	1	2	1	2	2	1	1	1	2	1	3	1	2	1	1	2
1	2	2	1	2	3	3	2	2	3	1	1	15	3	1	1	1	3	1	2	2	1	1	1	2	2	2	2	2	2	2	3
1	1	3	2	5	2	3	3	3	2	1	1	15	1	2	2	2	2	2	2	2	2	2	1	1	2	1	1	1	2	1	1
1	2	2	1	2	2	2	2	3	3	1	2	15	3	1	3	2	1	3	2	2	3	2	1	2	1	1	1	2	1	2	1
1	1	2	3	2	2	3	2	3	2	2	1	15	2	1	2	2	1	2	3	1	3	2	1	3	2	2	2	1	1	2	3
1	2	6	1	5	3	1	1	2	4	2	3	16	1	2	3	1	2	2	1	1	1	1	1	1	3	2	1	3	2	2	2
1	2	4	2	2	3	1	3	4	3	1	1	16	1	3	1	1	1	2	2	1	1	2	2	2	2	1	1	1	1	2	2
1	2	6	2	2	2	2	3	3	1	2	3	16	3	1	1	1	1	2	1	1	1	2	1	1	1	1	2	1	1	1	1
1	2	2	3	4	3	1	4	2	2	1	3	16	1	1	3	3	1	2	1	3	1	1	1	3	2	2	2	3	1	2	1
1	2	6	2	2	1	3	4	3	1	1	3	16	3	3	1	1	2	1	3	2	3	1	2	1	1	2	2	2	1	1	2
1	2	5	3	3	3	1	3	3	2	4	3	16	2	2	2	2	1	1	3	3	1	3	1	2	2	1	2	3	1	1	1
1	2	1	3	5	2	3	2	2	4	1	2	16	1	1	3	2	3	2	2	2	1	1	2	3	2	2	1	2	3	2	1
1	1	1	2	1	1	3	2	1	4	3	2	16	1	1	3	1	3	1	1	1	2	1	3	3	2	1	1	3	2	2	2
1	2	6	1	2	2	4	1	4	2	1	2	16	2	1	1	1	2	2	1	2	3	2	3	2	2	2	1	2	1	1	2
1	2	4	1	2	2	4	1	3	2	2	2	16	3	1	2	1	2	1	2	1	2	2	2	2	2	2	1	2	1	1	1
1	2	6	1	5	3	1	3	2	4	2	1	16	1	2	3	1	2	2	1	1	1	1	3	1	1	2	1	3	2	2	2
1	2	4	2	2	3	1	1	4	3	1	3	16	1	3	1	1	1	2	2	1	2	1	2	2	2	1	1	1	2	2	1
1	2	6	2	2	2	2	3	3	1	2	3	16	3	1	1	1	1	2	1	1	1	1	1	2	1	1	2	1	1	1	1
1	2	2	3	4	3	1	3	2	2	1	4	16	1	1	3	3	1	2	1	3	3	1	2	1	1	2	2	3	1	2	1
1	2	6	2	2	1	3	3	3	1	1	4	16	3	3	1	2	2	1	3	1	1	3	1	1	2	2	2	2	1	1	2
1	2	5	3	3	3	1	3	3	2	4	3	16	2	2	2	3	1	1	3	2	2	1	2	3	1	1	2	3	1	1	1
1	2	1	3	5	2	3	2	2	4	1	2	16	1	1	3	2	3	2	2	2	3	1	2	1	2	2	1	2	3	2	1
1	2	1	2	1	1	3	2	1	4	3	2	16	1	1	3	1	3	1	1	1	3	2	2	1	3	1	1	3	2	2	2
1	2	6	1	2	2	4	2	4	2	1	1	16	2	1	1	2	2	2	1	1	3	2	3	2	2	2	1	2	1	1	2
1	2	4	1	2	2	4	1	3	2	2	2	16	3	1	2	1	2	1	2	1	2	2	2	2	2	2	1	2	1	1	1
1	2	2	2	2	2	4	3	2	3	1	2	17	3	2	1	2	2	1	2	1	1	2	2	1	3	3	3	2	1	2	2
1	2	1	2	2	2	4	3	2	3	3	2	17	1	1	1	1	2	1	2	2	1	1	1	2	1	3	1	2	3	1	1
1	2	4	3	3	2	1	4	2	2	4	2	17	3	2	2	3	2	3	1	1	1	1	1	1	1	3	1	3	3	2	2
1	2	3	2	2	2	2	3	2	4	2	2	17	2	3	1	2	1	1	2	2	2	2	2	1	2	1	1	3	1	2	3
1	2	1	3	2	2	3	2	4	2	1	3	17	3	3	1	2	1	1	1	1	1	1	3	2	2	1	2	2	3	2	2
1	2	4	2	2	1	3	3	2	3	2	3	17	2	2	1	1	1	3	3	2	2	2	3	1	2	1	1	2	1	1	2
1	2	1	2	1	3	3	2	2	3	2	2	17	1	1	2	1	2	2	1	1	3	3	3	2	2	1	2	1	3	2	2
1	1	6	2	2	2	3	2	4	2	3	3	17	1	1	2	2	2	1	1	1	2	2	1	3	1	1	1	3	2	2	1
1	2	2	2	2	3	2	3	3	3	1	2	17	1	2	2	2	2	1	1	1	1	1	2	2	1	1	2	2	1	2	2
1	1	2	3	2	1	1	2	4	4	2	3	17	1	1	3	3	2	2	3	2	2	1	1	3	3	2	2	1	1	2	1
1	2	2	2	2	2	4	3	2	3	1	2	17	3	2	1	2	2	1	2	1	1	2	2	1	3	3	3	2	1	2	2
1	2	1	2	2	2	4	3	2	3	3	2	17	1	1	1	1	2	1	2	2	1	1	1	2	1	3	1	2	3	1	1
1	1	4	3	5	2	1	2	2	4	4	2	17	3	2	2	3	2	3	1	1	1	1	1	1	1	3	1	3	2	2	3
1	2	3	2	2	2	2	4	2	3	2	2	17	2	3	1	2	1	1	2	2	2	2	2	1	2	1	1	3	3	2	1
1	2	1	3	2	2	3	2	4	2	1	3	17	3	3	1	2	1	1	1	1	1	1	3	2	2	1	2	2	2	2	3
1	2	4	2	2	1	3	3	2	3	2	3	17	2	2	1	1	1	3	3	2	2	2	3	1	2	2	1	2	1	1	1
1	2	1	2	1	3	3	3	2	2	2	2	17	1	1	2	1	2	2	1	1	3	3	3	2	2	2	2	1	1	2	3
1	1	6	2	2	2	3	2	4	2	3	3	17	1	1	2	2	2	1	1	1	2	2	1	3	1	1	1	3	1	2	2
1	2	2	2	2	3	2	3	3	3	1	2	17	1	2	2	2	2	1	1	1	1	1	2	2	1	2	2	2	1	2	1
1	1	2	3	2	1	1	4	4	2	2	3	17	1	1	3	3	2	2	3	2	2	1	1	3	3	1	2	1	2	2	1
1	1	4	2	2	3	2	3	3	2	2	3	18	2	3	3	1	2	1	1	2	2	2	2	2	2	3	1	3	3	3	1
1	2	3	3	3	2	3	3	2	3	3	2	18	3	1	3	3	3	1	1	1	2	1	2	1	2	1	2	3	1	2	1
1	1	4	2	2	3	2	3	3	2	2	3	18	2	3	3	1	2	1	1	2	2	2	2	2	2	3	1	3	3	3	1
1	2	3	3	3	2	3	2	2	3	3	3	18	3	1	3	3	3	1	1	1	2	1	2	1	2	1	2	3	1	2	1
1	1	3	3	5	2	3	2	2	3	3	3	18	3	1	3	3	3	1	1	1	2	1	2	1	2	1	2	3	1	2	1
1	1	1	2	1	3	3	3	3	3	3	4	19	1	3	1	2	1	1	2	3	2	2	2	2	2	2	2	2	2	2	2
1	1	1	2	1	3	3	3	3	3	3	4	19	1	3	1	2	1	1	2	3	2	2	2	2	2	2	2	2	2	2	2
1	1	1	2	1	3	3	4	3	3	3	3	19	1	3	1	2	1	1	2	3	2	2	2	2	2	2	2	2	2	2	2
1	2	1	2	1	3	3	4	3	3	3	3	19	1	3	1	2	1	1	2	3	2	2	2	2	2	2	2	2	2	2	2
1	2	1	2	1	3	3	4	3	3	3	3	19	1	3	1	2	1	1	2	3	2	2	2	2	2	2	2	2	2	2	2
1	1	3	3	3	4	3	4	3	4	3	5	22	4	3	3	4	3	4	3	3	3	4	3	4	4	3	4	4	3	3	4
1	2	1	3	5	4	3	3	4	5	3	4	22	4	4	4	4	3	4	3	4	3	4	4	3	4	4	4	3	3	4	4
1	1	1	3	1	3	3	3	4	3	5	4	22	4	3	4	4	3	3	3	4	4	3	4	4	4	3	4	4	3	4	4
1	1	6	4	3	4	4	5	4	3	3	3	22	4	4	4	3	4	4	3	3	4	3	4	3	3	3	3	4	4	3	4
1	1	3	3	5	4	3	5	3	4	3	4	22	4	3	3	4	3	4	3	3	4	4	3	4	3	3	4	4	3	3	4
1	2	1	3	5	4	3	4	4	5	3	3	22	4	4	4	4	3	4	3	4	4	4	3	3	4	4	4	3	3	4	4
1	1	1	3	1	3	3	4	4	3	5	3	22	4	3	4	4	3	3	3	4	4	3	4	4	4	3	4	4	3	4	4
1	1	6	4	5	4	4	5	4	3	3	3	22	4	4	4	3	4	4	3	3	4	3	4	3	3	3	3	4	4	3	4
1	2	1	3	2	3	5	4	3	3	3	5	23	4	3	3	3	3	3	4	3	4	3	3	3	3	3	3	3	4	4	4
1	1	4	4	3	4	3	4	5	3	4	4	23	3	4	4	3	4	4	3	3	4	3	4	4	3	3	3	3	4	4	3
1	2	2	1	5	3	4	3	4	4	4	4	23	3	3	4	3	4	3	3	4	3	3	3	3	4	3	4	4	4	3	3
1	1	4	4	2	3	4	5	3	4	3	4	23	3	4	3	4	4	3	4	3	3	3	3	4	3	4	3	4	3	4	3
1	1	2	3	2	4	3	5	4	4	3	4	23	4	4	3	3	3	4	4	4	3	4	3	3	4	4	4	3	3	3	4
1	1	2	3	2	3	5	3	4	3	4	4	23	3	3	3	3	4	4	4	3	3	4	3	4	3	3	4	4	4	4	3
1	2	1	3	2	3	5	4	5	3	3	3	23	4	3	3	3	3	3	4	3	4	3	3	3	3	3	3	3	4	4	4
1	1	4	4	3	4	3	4	4	3	4	5	23	3	4	4	3	3	4	3	4	4	3	4	4	3	3	3	3	4	4	3
1	2	2	1	5	3	4	3	4	4	4	4	23	3	3	4	3	4	3	3	4	3	3	3	3	4	4	4	4	3	3	3
1	1	4	3	2	3	4	5	4	4	3	3	23	3	4	3	4	3	3	4	4	3	3	3	4	3	3	3	4	4	4	3
1	1	2	3	2	4	3	5	4	4	3	4	23	4	4	3	3	4	4	4	3	3	4	3	3	4	3	4	3	4	3	4
1	1	2	4	2	3	5	3	4	3	4	4	23	3	3	3	3	3	4	4	4	3	4	3	4	3	4	4	4	3	4	3
1	2	2	1	2	3	5	4	4	3	4	4	24	4	3	4	4	4	4	3	4	3	3	4	4	3	3	4	4	4	3	3
1	2	4	4	2	4	4	5	4	3	4	4	24	4	3	3	4	3	4	3	3	4	3	4	3	4	3	3	4	3	4	3
1	2	4	3	3	3	5	5	4	3	3	4	24	4	4	4	3	3	4	3	3	4	3	3	4	3	4	4	4	4	4	4
1	2	1	3	1	3	4	5	4	4	3	4	24	3	3	4	3	4	3	4	4	3	3	4	3	3	3	3	4	3	3	3
1	1	1	3	2	4	3	5	4	5	3	4	24	4	4	3	3	3	4	4	4	3	3	3	3	3	4	4	4	3	3	3
1	2	2	3	2	4	3	5	4	5	3	4	24	3	3	3	4	3	4	4	4	4	4	3	3	4	3	3	3	3	4	3
1	1	1	3	1	4	5	4	3	3	4	5	24	3	4	3	4	4	3	4	3	4	4	3	4	3	4	3	3	3	3	4
1	1	2	3	2	3	4	4	5	3	4	4	24	4	3	3	3	4	3	3	3	4	4	4	4	3	4	4	4	3	3	3
1	1	6	4	5	3	3	5	4	3	4	5	24	3	4	3	3	4	3	3	4	4	3	3	4	3	3	4	4	3	3	3
1	2	4	3	5	4	3	5	4	4	4	4	24	4	4	3	3	3	3	4	3	3	4	4	4	3	3	4	4	3	3	4
1	2	4	3	2	4	4	3	5	3	4	5	24	4	4	3	3	3	4	4	3	3	4	4	4	3	4	4	4	4	4	4
1	1	6	4	3	3	3	4	3	4	5	5	24	3	4	3	4	4	4	3	4	3	4	3	3	4	4	3	4	4	4	4
1	2	6	1	2	4	3	5	5	3	3	5	24	4	3	3	4	4	4	4	3	3	3	4	3	3	4	4	3	4	4	4
1	1	3	4	4	3	3	5	5	3	3	5	24	4	4	4	4	4	4	3	3	3	4	3	4	4	3	4	4	4	4	4
1	2	2	3	2	4	4	3	5	5	3	4	24	3	4	3	4	4	3	3	3	4	4	3	3	4	3	3	3	4	3	3
1	1	3	3	5	4	4	3	4	5	4	4	24	3	3	3	4	3	4	3	3	4	4	4	4	4	4	4	4	4	3	3
1	1	3	2	2	3	4	4	4	4	3	5	24	4	4	4	3	4	4	3	4	3	4	4	3	3	4	4	4	3	3	3
1	2	1	2	1	3	3	4	5	4	4	4	24	4	3	4	3	3	4	4	4	4	4	4	4	4	4	4	3	3	3	4
1	2	2	1	2	4	4	4	5	3	4	4	24	4	4	3	3	4	4	4	3	3	3	4	4	3	3	3	4	3	3	4
1	1	2	2	2	4	4	4	4	4	3	5	24	4	3	3	3	4	3	4	4	3	4	4	3	4	3	4	4	4	3	4
1	1	2	1	2	3	4	4	4	3	5	4	24	4	3	4	4	4	4	3	4	4	3	4	3	3	3	4	4	4	3	3
1	2	4	4	2	4	4	5	4	3	4	4	24	4	3	3	4	3	4	3	3	4	3	3	4	4	3	3	4	3	4	3
1	2	4	3	5	3	3	5	4	3	5	4	24	4	4	4	3	3	4	3	3	3	3	4	4	3	4	4	4	4	4	4
1	2	1	3	1	3	3	5	4	4	4	4	24	3	3	4	3	4	3	4	4	4	3	3	3	3	3	3	4	3	3	3
1	1	1	3	2	4	3	5	4	5	3	4	24	4	4	3	3	4	4	4	3	3	3	3	3	3	4	3	4	4	3	3
1	2	2	3	2	4	3	5	4	5	3	4	24	3	3	3	4	4	4	4	3	3	4	3	4	4	3	3	3	3	4	3
1	1	1	3	1	4	4	4	3	3	5	5	24	3	4	3	4	3	3	4	4	3	4	4	4	3	4	3	3	3	3	4
1	1	2	3	2	3	4	4	5	3	4	4	24	4	3	3	3	3	3	3	4	4	4	4	4	3	4	3	4	4	3	3
1	1	6	4	5	3	4	5	4	3	3	5	24	3	4	3	3	4	3	3	4	3	3	4	4	3	3	3	4	4	3	3
1	2	4	3	3	4	4	5	4	4	3	4	24	4	4	3	3	3	3	4	3	3	4	4	4	3	3	3	4	4	3	4
1	2	4	3	2	4	4	3	5	3	4	5	24	4	4	3	3	3	4	4	3	3	4	4	4	3	4	4	4	4	4	4
1	1	6	3	5	3	5	4	3	4	3	5	24	3	4	3	4	4	4	3	4	3	4	3	3	4	4	3	4	4	4	4
1	2	6	1	2	4	3	5	5	3	3	5	24	4	3	3	4	3	4	4	4	3	3	4	3	3	4	4	3	4	4	4
1	1	3	4	4	3	3	5	5	3	3	5	24	4	4	4	4	3	4	3	4	3	4	3	4	4	3	4	4	4	4	4
1	2	2	3	2	4	3	3	5	5	4	4	24	3	4	3	4	3	3	3	4	4	4	3	3	4	3	3	3	4	3	3
1	2	3	3	3	4	4	3	4	5	4	4	24	3	3	3	4	3	4	3	3	4	4	4	4	4	3	4	4	4	4	3
1	2	3	2	2	3	3	4	4	4	4	5	24	4	4	4	3	4	4	3	4	3	4	4	3	3	3	4	4	3	4	3
1	2	1	2	1	3	4	4	5	4	3	4	24	4	3	3	3	4	4	4	4	4	4	4	4	4	3	4	3	3	4	4
1	2	2	1	2	4	4	4	5	3	4	4	24	4	4	4	3	3	4	4	3	4	3	4	3	3	3	3	4	3	3	4
1	2	2	2	2	4	4	4	4	4	3	5	24	4	3	4	3	4	3	4	3	3	4	4	3	4	3	4	4	4	3	4
1	2	1	3	1	4	4	4	4	4	4	5	25	4	4	4	4	4	3	3	3	4	3	4	4	4	4	4	4	4	4	4
1	2	4	3	2	4	4	4	5	3	4	5	25	4	4	3	3	4	4	3	4	3	4	3	4	4	4	4	4	3	4	3
1	2	6	4	3	4	5	4	4	4	4	4	25	3	4	4	4	3	4	4	3	3	3	3	3	3	4	3	4	3	4	4
1	2	6	4	2	3	4	5	4	4	4	4	25	3	4	4	3	4	3	3	3	3	3	3	3	4	4	3	4	3	4	3
1	2	3	3	5	3	4	4	4	5	4	4	25	4	3	4	4	3	3	4	3	3	4	4	3	3	4	3	3	3	4	3
1	2	1	2	1	4	4	4	4	5	3	5	25	4	4	3	3	3	3	3	3	4	3	4	3	4	4	4	4	4	4	4
1	2	2	3	3	4	4	4	5	4	4	4	25	3	4	4	4	3	4	4	3	4	4	4	3	3	4	3	4	3	3	4
1	2	2	3	2	4	5	3	4	4	4	5	25	3	3	4	4	4	4	3	3	3	4	4	4	4	3	3	3	4	3	3
1	2	2	2	2	4	5	4	5	3	4	4	25	4	3	4	4	3	4	4	4	4	3	4	3	3	4	3	4	4	3	4
1	2	2	2	2	4	3	5	5	4	3	5	25	4	3	4	3	4	3	3	4	4	3	3	4	4	4	4	4	4	3	3
1	2	4	3	2	4	5	4	3	5	3	5	25	4	4	4	3	4	4	3	3	4	3	3	4	4	4	3	3	3	4	3
1	1	1	2	4	3	5	3	5	4	3	5	25	3	4	3	4	3	4	4	4	4	3	4	4	4	3	3	4	3	4	4
1	2	2	3	3	4	5	5	3	4	4	4	25	3	4	3	3	3	3	3	4	3	3	3	3	3	4	3	3	3	4	3
1	1	4	4	3	4	3	3	5	5	5	4	25	4	3	4	4	3	3	4	3	4	4	3	4	4	4	4	3	4	3	4
1	1	2	3	2	4	5	4	3	5	3	5	25	3	3	4	4	4	4	3	3	3	4	4	4	3	4	3	3	4	4	3
1	2	3	3	3	3	4	4	4	4	5	4	25	4	4	4	3	4	3	4	4	4	4	4	4	4	3	4	3	4	4	4
1	1	1	3	2	4	3	4	4	4	5	5	25	3	4	4	3	3	3	3	4	4	4	4	3	4	3	3	4	3	4	4
1	2	6	3	5	4	4	3	5	4	5	4	25	4	4	4	4	3	4	4	3	4	3	3	3	3	4	3	4	4	3	3
1	2	3	3	4	4	4	3	5	4	5	4	25	3	3	4	3	3	4	4	4	3	3	4	4	4	4	4	4	3	4	3
1	2	3	3	2	4	5	5	3	3	5	4	25	4	3	4	4	4	4	3	4	3	4	4	3	4	3	3	3	3	4	3
1	1	2	3	3	3	3	4	4	4	5	5	25	4	3	4	4	3	4	3	3	4	4	4	4	4	3	3	4	3	3	4
1	2	2	3	5	4	4	4	5	4	3	5	25	3	3	3	3	4	3	4	3	4	3	4	4	3	3	4	3	4	3	3
1	1	4	2	2	4	4	5	4	3	4	5	25	3	4	4	4	4	3	4	3	3	3	3	3	4	4	4	3	4	4	3
1	2	1	2	1	4	3	3	5	5	5	4	25	3	3	4	4	3	3	3	3	4	3	3	4	3	3	4	3	3	3	4
1	2	3	3	5	3	3	4	5	4	5	4	25	4	3	4	3	3	4	4	3	3	4	3	3	3	4	3	3	4	4	4
1	2	2	1	2	3	3	5	5	4	4	4	25	3	3	3	3	4	4	4	4	4	4	4	3	4	4	4	4	3	4	4
1	1	2	2	2	4	5	4	4	4	3	5	25	3	3	3	4	3	3	3	4	3	4	3	4	4	4	4	4	4	4	3
1	1	4	3	5	4	5	4	5	3	3	5	25	3	4	3	4	4	4	4	3	4	3	3	4	3	4	3	3	3	4	4
1	1	3	3	3	4	3	5	4	4	4	5	25	3	4	3	3	3	3	3	4	3	4	3	3	4	3	3	3	3	4	3
1	1	4	2	5	4	4	4	4	4	5	4	25	4	4	3	3	3	3	3	3	4	3	4	3	4	4	4	4	4	4	3
1	2	1	3	1	4	4	4	4	4	4	5	25	4	4	4	4	4	3	3	3	4	3	4	4	4	4	4	4	4	4	4
1	2	4	3	2	4	4	4	5	3	4	5	25	4	4	3	3	4	4	3	4	3	4	3	4	4	4	4	4	3	4	3
1	2	6	4	3	4	5	4	4	4	4	4	25	3	4	4	4	3	4	4	3	3	3	3	3	3	4	3	4	3	4	4
1	2	6	3	2	3	4	5	4	4	4	4	25	3	4	4	3	4	3	3	3	3	3	3	3	4	4	3	4	3	4	3
1	1	3	3	5	3	4	4	4	5	4	4	25	4	3	4	4	3	3	4	3	3	4	4	3	3	4	3	4	3	3	3
1	1	1	2	1	4	4	4	4	5	3	5	25	4	4	3	3	3	3	3	3	4	3	4	3	4	4	4	4	4	4	4
1	1	2	3	3	4	4	4	5	4	4	4	25	3	4	4	4	3	4	4	3	4	4	4	3	3	3	3	4	3	4	4
1	2	2	3	2	4	5	3	4	4	4	5	25	3	3	3	4	4	4	3	4	3	4	4	4	4	3	4	3	3	3	3
1	1	2	2	2	4	5	4	5	3	4	4	25	4	3	4	4	3	4	4	4	4	3	3	4	3	3	4	4	3	4	4
1	2	2	2	2	4	3	5	5	4	3	5	25	4	3	4	3	4	3	3	4	4	3	4	3	4	3	4	4	4	4	3
1	2	4	3	2	4	5	4	3	5	3	5	25	4	4	3	3	4	4	3	4	4	3	4	3	4	4	3	4	3	3	3
1	1	1	2	4	3	5	3	5	4	3	5	25	3	4	4	4	3	4	4	3	4	3	4	4	4	4	3	3	3	4	4
1	2	2	3	5	4	5	5	3	4	4	4	25	3	4	4	3	3	3	3	3	3	3	3	3	3	4	3	4	3	3	3
1	1	4	4	5	4	5	3	5	3	5	4	25	4	3	3	4	3	3	4	4	4	4	4	3	4	3	4	4	4	3	4
1	1	2	3	2	4	5	4	3	5	3	5	25	3	3	3	4	4	4	3	4	3	4	4	4	3	4	4	4	3	3	3
1	2	3	3	5	3	4	4	4	4	5	4	25	4	4	4	3	4	3	4	4	4	4	4	4	4	4	4	3	4	3	4
1	1	1	3	2	4	4	4	4	3	5	5	25	3	4	4	3	3	3	3	4	4	4	3	4	4	4	3	3	3	4	4
1	2	6	3	5	4	4	3	5	4	5	4	25	4	4	3	4	3	4	4	4	3	3	3	3	4	3	4	4	3	4	3
1	2	3	3	4	4	4	3	5	4	5	4	25	3	3	4	3	3	4	4	4	4	3	4	4	3	4	3	4	4	4	3
1	2	3	3	2	4	3	5	3	5	5	4	25	4	3	4	4	4	4	3	4	4	4	3	4	3	4	3	3	3	3	3
1	1	2	3	3	3	4	4	4	3	5	5	25	4	3	3	4	3	4	3	4	4	4	4	4	4	3	3	3	3	4	4
1	2	2	3	3	4	4	4	5	4	3	5	25	3	3	3	3	4	3	4	3	3	3	4	4	4	3	4	3	4	3	3
1	1	4	2	2	4	3	5	4	4	4	5	25	3	4	3	4	4	3	4	4	4	3	3	3	3	4	4	4	4	3	3
1	2	1	2	1	4	5	3	5	3	5	4	25	3	3	3	4	3	3	3	4	3	3	4	3	4	3	4	3	3	3	4
1	2	3	3	5	3	4	4	5	3	5	4	25	4	3	3	4	3	4	4	3	3	4	3	3	3	4	3	4	4	3	4
1	2	2	1	2	3	4	5	5	3	4	4	25	3	3	4	3	4	4	4	3	4	4	3	4	4	4	4	4	3	4	4
1	2	2	2	2	4	4	4	4	5	3	5	25	3	3	4	3	3	3	3	4	4	4	4	3	3	4	4	4	4	4	3
1	2	4	3	5	4	3	4	5	5	3	5	25	3	4	3	3	4	4	4	4	3	3	4	3	4	4	3	3	3	4	4
1	2	3	3	3	4	4	5	4	3	4	5	25	3	4	4	3	3	3	3	3	4	4	3	3	3	3	3	3	3	4	3
1	2	4	2	5	4	4	4	4	4	5	4	25	4	4	3	3	3	3	3	3	4	3	3	4	4	4	4	4	4	4	3
1	2	2	3	5	3	4	4	5	4	4	5	26	3	3	4	4	3	3	4	4	4	4	3	4	3	3	4	3	3	3	3
1	1	4	2	2	4	5	4	5	3	4	5	26	3	4	4	3	4	3	3	4	3	3	4	4	3	4	3	4	3	3	4
1	1	1	3	5	4	4	5	4	4	5	4	26	3	4	3	4	4	4	3	3	3	3	4	3	3	4	4	3	4	4	4
1	2	2	3	5	3	3	5	5	3	5	5	26	4	3	4	3	3	4	3	4	3	3	3	3	4	3	4	4	3	4	4
1	2	2	2	5	4	4	5	5	5	3	4	26	4	4	4	4	4	3	4	4	4	3	4	3	3	3	3	4	4	3	4
1	2	6	4	2	4	5	3	5	4	5	4	26	3	3	3	3	3	3	4	4	3	3	4	3	4	3	3	3	3	3	4
1	2	1	3	2	4	5	4	3	5	4	5	26	4	4	3	4	4	3	3	3	3	4	4	3	4	4	4	4	3	4	4
1	2	4	3	4	4	4	4	5	4	4	5	26	4	3	3	4	3	4	3	3	4	3	4	3	4	4	3	4	3	4	4
1	1	3	3	3	3	5	4	4	4	4	5	26	3	4	3	3	3	4	4	4	4	4	4	4	4	3	4	3	3	4	4
1	1	4	3	4	4	5	4	5	3	4	5	26	4	4	4	4	4	4	3	4	3	4	3	4	3	3	4	4	3	3	3
1	1	1	3	4	4	3	4	5	4	5	5	26	4	3	3	4	4	4	3	3	4	3	4	4	3	3	3	3	3	4	3
1	2	1	3	2	4	5	4	5	4	4	4	26	4	3	4	4	4	4	4	4	4	4	3	3	4	4	4	3	4	4	4
1	2	1	2	2	3	4	4	3	5	5	5	26	4	4	3	3	3	3	4	3	3	3	4	4	3	4	3	3	4	3	4
1	2	2	4	2	4	4	5	4	5	4	4	26	4	4	3	3	3	4	4	3	3	4	3	3	4	4	4	3	4	4	4
1	1	1	2	5	4	4	4	4	4	5	5	26	3	4	3	3	3	3	4	4	4	4	4	3	3	3	3	4	4	3	3
1	2	2	2	2	4	4	4	4	5	4	5	26	3	3	4	3	3	3	4	4	3	4	4	4	3	3	3	3	3	3	4
1	2	1	2	1	3	4	4	5	4	5	4	26	4	4	4	3	4	4	4	4	3	4	4	4	3	3	4	4	4	3	3
1	2	3	3	4	3	5	5	3	4	4	5	26	4	4	3	4	3	4	4	4	3	4	4	3	4	3	3	3	4	3	4
1	1	1	3	4	3	5	4	3	5	4	5	26	3	3	3	4	3	3	3	3	3	4	3	3	4	4	4	4	3	3	4
1	2	3	3	2	4	4	4	4	5	4	5	26	3	4	4	3	4	4	4	4	4	4	4	4	4	3	4	4	4	4	3
1	2	1	3	1	4	4	3	5	5	4	5	26	3	4	4	3	4	4	4	3	3	3	4	4	4	3	3	3	3	4	3
1	1	3	2	3	4	5	3	5	4	4	5	26	3	4	3	3	4	4	4	4	4	4	3	4	4	4	3	4	4	4	4
1	1	3	1	2	3	3	5	4	4	5	5	26	3	4	3	4	4	3	4	3	4	3	3	4	3	4	3	4	4	4	3
1	1	3	1	5	3	4	5	3	5	4	5	26	3	4	4	4	4	4	4	4	4	4	4	4	4	3	4	3	3	3	4
1	2	1	3	2	3	5	4	3	4	5	5	26	3	4	3	3	4	3	3	4	3	4	4	4	4	4	3	3	4	3	4
1	2	1	2	5	4	4	5	5	4	3	5	26	4	4	4	3	3	4	3	3	4	4	3	4	4	4	3	4	4	3	4
1	1	3	3	4	3	5	4	5	3	4	5	26	4	3	4	3	3	4	3	3	4	3	4	4	4	4	4	3	4	3	3
1	2	3	3	3	4	4	4	5	5	4	4	26	4	4	4	3	3	4	4	3	4	3	4	4	4	3	4	3	4	4	4
1	2	2	1	5	4	4	4	4	5	4	5	26	3	3	4	3	3	3	4	4	4	3	3	3	4	4	4	3	4	4	4
1	1	4	2	2	3	5	5	5	3	3	5	26	3	3	3	4	3	3	3	3	4	4	3	3	4	3	3	3	4	4	4
1	1	6	1	2	3	4	4	5	5	3	5	26	4	4	4	4	4	4	4	3	3	3	4	3	4	4	3	4	4	4	4
1	2	4	4	2	4	4	5	3	5	4	5	26	4	4	3	3	3	3	3	3	4	4	3	3	4	3	4	4	3	3	4
1	1	6	2	3	4	4	5	4	5	4	4	26	3	3	4	4	4	4	4	3	3	3	4	4	3	4	3	4	4	3	3
1	2	6	2	2	3	3	5	4	4	5	5	26	3	3	3	4	3	4	3	4	3	4	3	3	4	3	4	4	3	4	3
1	1	4	3	4	3	5	5	4	3	5	4	26	3	3	3	3	4	4	3	3	3	4	3	3	4	4	4	3	3	3	3
1	2	1	3	2	3	4	4	4	5	4	5	26	3	4	4	3	3	3	3	3	3	3	3	4	4	3	3	3	3	4	3
1	2	1	3	1	4	5	3	4	5	4	5	26	3	4	3	3	4	3	4	3	4	3	3	3	4	3	4	4	4	3	4
1	1	2	3	3	4	5	3	4	5	4	5	26	4	3	3	3	3	3	4	4	4	4	3	4	3	3	3	4	4	4	4
1	2	3	2	2	3	5	5	3	4	5	4	26	4	4	4	3	3	4	3	4	4	4	3	4	3	3	3	4	4	3	4
1	1	4	1	2	4	4	4	5	3	5	5	26	3	3	3	3	3	3	3	3	3	3	4	4	4	3	3	3	3	3	4
1	2	2	2	2	3	4	5	4	5	4	4	26	4	3	4	3	4	3	4	3	3	3	3	4	4	4	4	4	4	4	3
1	1	1	3	2	4	4	5	5	5	3	4	26	3	4	4	4	3	4	3	3	4	3	3	4	4	3	4	4	3	4	4
1	2	2	3	2	4	4	5	4	5	4	4	26	3	3	4	4	3	3	4	4	4	4	3	4	4	3	3	4	4	4	3
1	1	5	1	2	4	4	5	3	4	5	5	26	3	4	4	3	3	4	3	4	3	4	3	4	4	4	4	3	4	3	3
1	1	1	3	2	4	5	5	4	4	4	4	26	4	3	4	3	3	3	3	3	4	4	3	4	4	3	4	3	3	3	3
1	2	2	2	2	4	4	4	5	3	5	5	26	3	3	4	4	4	4	3	4	3	4	4	3	4	3	4	4	3	3	3
1	2	1	2	2	4	4	5	5	3	4	5	26	3	4	3	4	3	3	3	3	4	3	3	4	4	4	4	3	3	4	4
1	2	2	3	5	3	4	4	5	4	4	5	26	3	3	4	4	3	3	4	4	3	4	3	4	4	3	4	3	3	3	3
1	1	4	2	2	4	5	4	5	3	4	5	26	3	4	4	4	4	3	3	3	3	3	4	4	3	4	3	3	3	4	4
1	1	1	3	3	4	4	5	4	4	5	4	26	3	4	3	3	4	4	3	4	3	3	4	3	3	4	4	4	4	3	4
1	2	2	3	5	3	3	5	5	3	5	5	26	4	3	4	4	3	4	3	3	4	3	3	3	3	3	4	4	3	4	4
1	1	2	2	5	4	4	5	5	5	3	4	26	4	4	4	4	4	3	4	4	3	3	4	3	4	3	3	3	4	4	4
1	1	6	4	2	4	5	3	5	4	5	4	26	3	3	3	4	3	3	4	3	4	3	4	3	3	3	3	3	3	3	4
1	2	1	3	2	4	5	4	3	5	4	5	26	4	4	3	3	4	3	3	4	4	4	4	3	3	4	4	4	3	4	4
1	2	4	3	4	4	4	4	5	4	4	5	26	4	3	3	3	3	4	3	4	4	3	4	3	4	4	4	4	3	4	3
1	1	3	3	3	3	5	4	4	4	4	5	26	3	4	3	4	3	4	4	3	4	4	4	4	4	3	4	4	3	3	4
1	1	4	3	4	4	5	4	5	3	4	5	26	4	4	4	4	4	4	3	4	3	4	3	4	3	3	4	3	3	4	3
1	1	1	3	4	4	3	4	5	4	5	5	26	4	3	3	3	4	4	3	4	3	3	4	4	4	3	3	4	3	3	3
1	2	1	3	2	4	5	4	5	4	4	4	26	4	3	4	4	4	4	4	4	4	4	3	3	4	4	4	4	4	3	4
1	1	1	2	2	3	4	4	3	5	5	5	26	4	4	3	3	3	3	4	3	3	3	4	4	3	4	3	3	4	3	4
1	2	2	4	2	4	4	5	4	5	4	4	26	4	4	3	3	3	4	4	3	4	4	3	3	3	4	4	4	4	3	4
1	1	1	2	5	4	4	4	4	4	5	5	26	3	4	3	4	3	3	4	3	3	4	3	4	4	3	3	3	4	4	3
1	2	2	2	2	4	4	4	4	5	4	5	26	3	4	4	4	3	3	3	3	3	4	4	4	3	3	3	3	3	3	4
1	2	1	2	1	3	4	5	5	4	4	4	26	4	4	4	4	4	4	4	3	3	4	4	4	3	3	4	4	4	3	3
1	2	3	3	4	3	5	4	3	4	5	5	26	4	4	3	4	3	4	4	4	4	4	3	4	3	3	3	3	4	3	4
1	1	1	3	4	3	5	4	3	5	4	5	26	3	3	3	3	3	3	3	4	4	4	3	3	3	4	4	4	3	3	4
1	2	3	3	2	4	4	4	4	5	4	5	26	3	4	4	4	4	4	4	3	4	4	4	4	4	3	4	4	4	4	3
1	1	1	3	1	4	4	4	5	5	3	5	26	3	4	4	3	4	4	4	3	4	3	4	4	3	3	3	3	3	4	3
1	1	3	2	5	4	5	4	5	4	3	5	26	3	4	3	4	4	4	4	3	4	4	4	3	4	4	3	4	4	4	4
1	1	3	1	2	3	3	5	4	4	5	5	26	3	4	3	3	4	3	4	4	3	3	4	3	4	4	3	4	4	4	3
1	1	3	1	5	3	4	4	3	5	5	5	26	3	4	4	4	4	4	4	4	4	4	4	4	4	3	4	3	3	3	4
1	2	1	3	2	3	5	5	3	4	4	5	26	3	3	3	4	4	3	4	3	4	4	4	4	3	4	3	3	4	3	4
1	2	1	2	5	4	4	3	5	4	5	5	26	4	3	4	3	3	4	4	3	4	4	4	3	4	4	3	4	4	3	4
1	1	3	3	4	3	5	4	5	3	4	5	26	4	3	4	3	3	4	3	3	4	3	4	4	4	4	4	3	4	3	3
1	2	3	3	3	4	4	4	5	5	4	4	26	4	4	4	3	3	4	4	3	4	3	4	4	4	3	4	3	4	4	4
1	2	2	1	3	4	4	4	4	5	4	5	26	3	4	4	4	3	3	3	3	4	3	3	3	4	4	4	3	4	4	4
1	1	4	2	2	3	5	3	5	3	5	5	26	3	3	3	3	3	3	3	4	4	4	3	3	4	3	3	3	4	4	4
1	1	6	1	2	3	4	3	5	5	4	5	26	4	4	4	3	4	4	4	4	4	3	3	4	3	4	3	4	4	4	4
1	2	4	4	2	4	4	4	3	5	5	5	26	4	3	3	3	3	3	4	3	4	4	3	3	4	3	4	4	3	3	4
1	1	6	2	5	4	4	4	4	5	5	4	26	3	4	4	3	4	4	3	4	3	3	4	4	3	4	3	4	4	3	3
1	2	6	2	2	3	3	5	4	4	5	5	26	3	3	3	4	3	4	3	4	3	4	3	3	4	3	4	4	3	4	3
1	1	4	3	4	3	5	5	4	3	5	4	26	3	3	3	3	4	4	3	3	3	4	3	3	4	4	4	3	3	3	3
1	2	1	3	2	3	4	4	4	5	4	5	26	3	3	4	3	3	3	4	3	3	3	4	3	4	3	3	3	3	4	3
1	2	1	3	1	4	5	4	4	5	3	5	26	3	4	3	3	4	3	4	3	4	3	3	3	4	3	4	4	3	4	4
1	1	2	3	3	4	5	4	4	5	3	5	26	4	4	3	4	3	3	3	3	4	4	4	3	3	3	3	4	4	4	4
1	2	3	2	2	3	5	5	3	4	5	4	26	4	3	4	4	3	4	4	3	4	4	4	3	3	3	3	4	3	4	4
1	1	4	1	2	4	4	5	5	3	4	5	26	3	3	3	3	3	3	3	3	3	3	4	4	4	3	3	3	3	3	4
1	2	2	2	2	3	4	4	4	5	5	4	26	4	4	4	3	4	3	3	3	3	3	4	3	4	4	4	4	4	4	3
1	1	1	3	2	4	4	3	5	5	5	4	26	3	3	4	3	3	4	4	4	4	3	4	3	4	3	4	4	4	3	4
1	2	2	3	2	4	4	4	4	5	5	4	26	3	4	4	4	3	3	3	4	4	4	4	3	4	3	3	4	4	4	3
1	1	5	1	2	4	4	5	3	4	5	5	26	3	3	4	4	3	4	4	3	3	4	4	3	4	4	4	3	3	4	3
1	1	1	3	2	4	5	4	4	4	5	4	26	4	3	4	3	3	3	3	3	4	4	4	3	4	3	4	3	3	3	3
1	2	2	2	2	4	4	5	5	3	4	5	26	3	3	4	4	4	4	3	4	3	4	3	4	4	3	4	4	3	3	3
1	2	1	2	2	4	4	4	5	3	5	5	26	3	4	3	4	3	3	3	3	4	3	3	4	4	4	4	3	4	3	4
1	1	6	3	2	4	4	5	5	4	4	5	27	4	3	3	4	4	3	4	3	3	3	4	4	3	4	4	3	4	4	4
1	1	2	1	2	4	4	5	5	4	4	5	27	4	3	4	3	3	4	3	3	3	4	4	3	4	3	4	3	3	4	4
1	1	3	3	2	3	5	5	4	3	5	5	27	4	3	3	3	3	3	4	3	4	3	4	4	3	4	4	4	3	3	3
1	1	3	3	4	4	4	5	5	4	4	5	27	4	4	4	3	4	3	3	3	4	4	3	3	4	3	4	3	4	3	3
1	1	4	3	4	3	5	5	4	4	4	5	27	4	3	3	3	4	3	3	3	3	3	3	4	3	3	3	4	4	4	3
1	1	1	3	1	4	5	3	5	4	5	5	27	3	4	4	3	3	3	4	3	3	4	4	4	3	3	3	4	3	3	4
1	2	2	2	2	3	3	5	5	5	5	4	27	3	3	4	4	3	3	4	4	3	4	3	3	4	4	4	3	3	4	4
1	2	6	1	2	4	5	4	5	4	5	4	27	3	3	3	3	3	3	4	4	3	3	3	4	3	3	4	3	3	4	3
1	1	2	2	2	4	3	5	4	5	5	5	27	4	4	3	4	4	3	4	4	3	4	4	4	4	4	3	3	3	4	3
1	2	4	4	2	4	3	4	5	5	5	5	27	4	4	3	4	4	3	3	3	4	4	4	4	3	4	3	3	4	4	3
1	1	2	1	2	4	5	4	5	4	5	4	27	4	4	3	3	4	3	4	3	4	3	4	3	4	3	4	3	4	3	3
1	2	1	2	5	3	4	5	4	4	5	5	27	3	3	3	4	4	4	4	4	4	3	3	3	3	4	4	4	4	4	4
1	1	3	2	2	3	4	5	5	5	4	4	27	3	3	3	4	4	3	4	3	3	4	3	3	4	3	3	3	3	4	3
1	1	4	3	2	3	4	4	5	4	5	5	27	3	3	3	4	4	4	4	4	3	4	3	4	4	3	4	4	4	3	4
1	1	3	4	2	3	5	5	4	4	5	4	27	4	4	4	4	4	3	4	3	3	3	4	3	4	3	4	4	3	3	3
1	2	1	2	4	4	4	4	5	5	4	5	27	4	4	3	3	4	4	3	3	4	3	3	3	3	4	4	3	4	3	3
1	2	2	3	2	4	4	5	4	4	5	5	27	3	4	4	4	4	3	3	4	3	4	3	4	3	4	4	4	4	4	3
1	1	4	1	2	3	4	4	5	4	5	5	27	4	4	3	3	3	4	4	4	3	3	3	3	4	3	4	4	4	3	3
1	1	4	3	4	4	5	4	5	4	5	4	27	3	3	3	3	3	4	3	4	4	3	3	4	3	4	3	4	4	3	3
1	2	1	3	1	4	4	5	3	5	5	5	27	4	3	3	3	3	4	4	4	4	4	3	3	3	3	3	4	4	4	3
1	1	2	3	4	3	4	5	5	5	4	4	27	4	4	3	4	4	3	3	3	3	4	4	4	3	4	4	4	4	4	4
1	1	3	3	5	4	5	4	5	4	4	5	27	3	4	4	3	3	4	4	4	3	4	3	4	4	4	4	4	4	4	3
1	1	2	2	2	4	5	5	4	3	5	5	27	4	4	4	4	3	3	4	4	3	4	3	3	3	3	3	4	4	4	4
1	1	4	3	3	4	4	5	5	5	3	5	27	3	4	4	3	4	4	4	4	3	4	4	3	4	4	4	3	3	4	3
1	1	4	1	2	4	4	4	5	4	5	5	27	4	4	4	4	3	4	4	4	3	4	4	3	4	3	3	4	3	4	3
1	2	2	2	2	3	5	5	3	5	5	4	27	4	4	4	4	3	3	3	3	4	3	4	4	3	4	4	4	4	3	4
1	2	2	2	2	4	4	5	4	5	5	4	27	3	4	4	4	4	3	4	3	3	4	4	4	3	3	3	3	3	4	4
1	2	4	3	5	3	5	4	5	3	5	5	27	4	3	4	4	4	3	4	3	4	3	3	4	3	3	3	3	3	4	4
1	2	4	3	2	4	4	5	4	4	5	5	27	4	3	4	3	4	4	3	3	3	3	3	4	4	4	4	4	3	4	4
1	1	2	2	2	3	3	5	5	5	4	5	27	4	3	4	3	3	3	3	4	3	4	4	4	4	3	4	3	3	3	3
1	2	2	3	2	3	5	5	4	5	4	4	27	4	3	4	3	4	3	4	4	3	3	4	3	4	4	3	3	3	3	3
1	1	4	3	2	4	4	5	3	5	5	5	27	3	3	3	4	4	4	3	3	4	4	3	3	4	3	3	4	3	3	3
1	2	1	2	1	4	4	4	5	4	5	5	27	3	3	4	3	3	4	3	4	3	3	3	3	4	4	3	4	4	3	3
1	2	6	3	3	4	4	5	4	5	4	5	27	3	4	4	3	4	4	3	4	4	4	3	4	4	4	4	4	4	3	4
1	2	6	3	2	4	4	5	5	4	4	5	27	4	3	3	4	4	3	4	3	3	4	4	3	3	4	4	3	4	4	4
1	2	2	1	2	4	4	5	5	4	4	5	27	4	3	4	3	3	4	3	3	3	3	4	4	4	3	4	3	4	3	4
1	2	3	3	2	3	5	5	4	3	5	5	27	4	3	3	3	3	3	4	3	4	4	4	3	3	4	4	4	3	3	3
1	2	3	3	4	4	4	5	5	4	4	5	27	4	3	4	3	4	3	3	4	4	3	3	4	4	3	3	3	3	4	4
1	2	4	3	4	3	5	5	4	4	4	5	27	4	3	3	3	4	3	3	3	3	4	3	3	3	3	3	4	4	4	3
1	2	1	3	1	4	5	5	5	4	5	3	27	3	3	4	3	3	3	4	4	3	4	4	4	3	3	4	4	3	3	3
1	2	2	2	2	3	3	4	5	5	5	5	27	3	4	4	4	3	3	4	3	3	3	3	4	4	4	4	3	4	3	4
1	2	6	1	2	4	5	4	5	4	5	4	27	3	4	3	3	3	3	4	3	3	4	3	3	3	3	3	3	4	3	4
1	2	2	2	2	4	3	5	4	5	5	5	27	4	4	3	4	4	3	4	4	3	4	4	4	4	4	3	3	4	3	3
1	2	4	4	2	4	3	5	5	5	5	4	27	4	3	3	4	4	3	3	4	4	4	4	4	3	4	3	3	4	4	3
1	1	2	1	2	4	5	4	5	4	5	4	27	4	3	3	3	4	3	4	4	4	3	4	3	4	3	3	3	3	4	4
1	2	1	2	5	3	4	5	4	4	5	5	27	3	4	3	4	4	4	4	3	4	3	3	3	3	4	4	4	4	4	4
1	2	3	2	2	3	4	4	5	5	4	5	27	3	3	3	4	4	3	4	3	3	3	3	4	4	3	3	3	4	3	3
1	1	4	3	2	3	4	5	5	4	5	4	27	3	4	3	4	4	4	4	3	3	4	3	4	4	3	4	4	3	4	4
1	1	3	3	2	3	5	4	4	4	5	5	27	4	3	4	4	4	3	4	4	3	3	4	3	4	3	4	3	3	3	4
1	1	1	2	4	4	4	5	5	5	4	4	27	4	3	3	3	4	4	3	4	4	3	3	3	3	4	3	3	3	4	4
1	1	2	3	2	4	4	5	4	4	5	5	27	3	4	4	4	4	3	3	4	3	4	3	4	3	4	4	3	4	4	4
1	1	4	1	2	3	4	5	5	4	5	4	27	4	4	3	3	3	4	4	4	3	3	3	3	4	3	4	3	4	3	4
1	1	4	3	4	4	5	4	5	4	5	4	27	3	3	3	3	3	4	3	4	4	4	3	3	3	4	4	3	4	3	3
1	1	1	3	1	4	4	5	3	5	5	5	27	4	3	3	3	3	4	4	4	4	3	3	4	3	3	4	3	4	4	3
1	1	2	3	4	3	4	4	5	5	4	5	27	4	4	3	4	4	3	3	3	3	4	4	4	3	4	4	4	4	4	4
1	1	3	3	3	4	5	5	5	4	4	4	27	3	4	4	3	3	4	4	4	3	4	3	4	4	4	4	3	4	4	4
1	1	2	2	2	4	5	5	4	3	5	5	27	4	4	4	4	3	3	4	4	3	3	3	4	3	3	4	4	4	4	3
1	1	4	3	3	4	4	5	5	5	3	5	27	3	4	4	3	4	4	4	4	3	3	4	4	4	4	3	3	3	4	4
1	1	4	1	2	4	4	5	5	4	5	4	27	4	4	4	4	3	4	4	4	3	3	4	4	4	3	4	3	3	4	3
1	1	2	2	2	3	5	4	3	5	5	5	27	4	4	4	4	3	3	3	3	4	3	4	4	3	4	4	4	4	3	4
1	1	2	2	2	4	4	4	4	5	5	5	27	3	4	4	4	4	3	4	3	3	4	4	4	3	3	3	4	3	4	3
1	1	4	3	5	3	5	5	5	3	5	4	27	4	3	4	4	4	3	4	3	4	3	3	4	3	3	3	4	3	4	3
1	1	4	3	2	4	4	5	4	4	5	5	27	4	3	4	3	4	4	3	3	3	3	3	4	4	4	4	4	3	4	4
1	1	2	2	2	3	3	5	5	5	4	5	27	4	3	4	3	3	3	3	4	3	4	4	4	4	3	3	3	3	3	4
1	2	2	3	2	3	5	5	4	5	4	4	27	4	3	4	3	4	3	4	4	3	3	4	3	4	4	3	3	3	3	3
1	1	4	3	2	4	4	5	3	5	5	5	27	3	3	3	4	4	4	3	3	4	4	3	3	4	3	4	3	3	3	3
1	2	1	2	1	4	4	4	5	4	5	5	27	3	3	4	3	3	4	3	4	3	3	3	3	4	4	4	3	4	3	3
1	2	6	3	3	4	4	5	4	5	4	5	27	3	4	4	3	4	4	3	4	4	4	3	4	4	4	4	4	4	3	4
1	1	3	1	2	4	4	4	5	5	5	5	28	4	3	4	4	3	3	4	4	4	3	3	4	3	3	4	3	3	4	4
1	2	1	2	2	3	4	5	4	5	5	5	28	3	3	3	4	4	3	3	4	4	3	3	3	4	4	4	3	4	3	4
1	2	4	2	2	3	5	5	4	5	4	5	28	3	3	3	4	4	3	4	3	4	4	4	3	3	4	3	4	4	3	3
1	1	3	3	2	3	5	5	5	4	4	5	28	4	4	3	3	4	4	4	3	3	3	3	4	3	3	3	4	3	4	3
1	2	1	3	2	4	5	5	5	5	4	4	28	3	4	3	3	4	4	3	3	3	3	3	3	3	4	3	3	4	4	3
1	1	6	3	4	4	5	4	5	5	5	4	28	3	4	3	4	4	4	4	4	4	4	4	3	4	3	4	4	4	3	4
1	2	4	2	2	4	5	5	5	4	4	5	28	4	4	4	3	3	3	3	4	4	4	3	3	4	3	4	3	3	3	4
1	2	1	3	2	4	5	4	4	5	5	5	28	4	3	4	3	4	4	3	4	4	3	4	3	4	3	3	4	4	3	3
1	2	2	2	2	3	5	4	5	5	5	4	28	4	3	4	4	3	4	4	3	3	4	3	3	3	4	4	3	3	4	3
1	2	2	3	2	4	4	5	5	5	5	4	28	4	4	3	4	4	3	4	3	4	3	3	4	4	3	3	3	4	4	4
1	1	3	2	2	4	5	5	5	5	4	4	28	4	4	3	3	4	3	4	4	3	4	4	4	4	3	4	4	3	3	4
1	1	3	3	3	4	5	5	5	4	4	5	28	4	3	3	3	4	3	4	3	4	4	4	3	3	4	4	4	4	4	3
1	2	3	2	5	4	5	5	4	4	5	5	28	4	4	4	3	3	4	3	4	3	3	3	3	4	4	3	4	4	4	4
1	2	1	3	4	4	5	5	5	5	5	3	28	4	3	4	4	3	3	3	4	4	3	4	4	4	3	4	3	4	4	3
1	2	6	2	2	4	4	5	5	5	4	5	28	4	3	3	4	3	3	3	3	3	4	3	4	3	3	3	4	3	4	3
1	2	1	2	2	4	4	5	4	5	5	5	28	3	4	4	3	4	3	4	3	3	4	4	4	4	3	3	4	4	4	4
1	1	1	3	1	4	4	5	4	5	5	5	28	4	3	4	4	3	4	4	4	3	4	4	3	3	3	4	3	3	3	3
1	2	6	2	2	3	5	4	5	5	4	5	28	4	4	4	3	4	4	3	3	3	3	4	4	4	4	4	3	4	3	4
1	2	3	3	2	4	5	4	5	5	4	5	28	3	4	3	4	3	3	4	4	4	4	4	3	3	3	4	3	4	3	3
1	2	3	1	2	4	4	5	5	5	5	4	28	4	4	4	4	3	3	4	3	4	3	3	4	3	3	4	4	3	4	3
1	2	1	2	2	3	4	5	4	5	5	5	28	3	3	3	4	4	3	3	4	4	3	3	3	4	4	4	4	4	3	3
1	2	4	2	2	3	5	5	4	5	4	5	28	3	3	3	4	4	3	4	3	4	4	4	3	3	4	3	3	4	3	4
1	1	3	3	2	3	5	5	5	4	4	5	28	4	4	3	3	4	4	4	3	3	3	3	4	3	3	3	3	3	4	4
1	2	1	3	2	4	5	4	5	5	4	5	28	3	4	3	3	4	4	3	3	3	3	3	3	3	4	3	3	4	4	3
1	2	6	3	4	4	5	4	5	5	5	4	28	3	4	3	4	4	4	4	4	4	3	4	4	4	3	4	4	4	3	4
1	1	4	2	2	4	5	5	5	4	4	5	28	4	4	4	3	3	3	3	4	4	3	3	4	4	3	3	4	3	3	4
1	2	1	3	2	4	5	4	4	5	5	5	28	4	3	4	3	4	4	3	4	4	3	4	3	4	3	4	3	4	3	3
1	2	2	2	2	3	5	4	5	5	5	4	28	4	3	4	4	3	4	4	3	3	3	3	4	3	4	3	3	3	4	4
1	2	2	3	2	4	4	5	5	5	5	4	28	4	4	4	4	4	3	3	3	4	4	3	3	4	3	3	4	4	4	3
1	2	3	2	2	4	5	5	5	5	4	4	28	4	4	4	3	4	3	3	4	3	4	4	4	4	3	4	4	3	3	4
1	1	3	3	3	4	5	5	5	4	4	5	28	4	3	4	3	4	3	3	3	4	3	4	4	3	4	3	4	4	4	4
1	2	3	2	3	4	5	5	4	4	5	5	28	4	4	3	3	3	4	4	4	3	3	3	3	4	4	4	4	4	4	3
1	1	1	3	4	4	5	3	5	5	5	5	28	4	3	3	4	3	3	4	4	4	4	4	3	4	3	3	3	4	4	4
1	2	6	2	2	4	4	5	5	5	4	5	28	4	3	3	4	3	3	3	3	3	4	3	4	3	3	3	4	3	4	3
1	2	1	2	2	4	4	5	4	5	5	5	28	3	4	4	3	4	3	4	3	3	4	4	4	4	3	4	4	4	4	3
1	2	6	2	2	3	5	4	5	5	4	5	28	4	4	4	3	4	4	3	3	3	4	4	4	4	4	4	3	4	3	4
1	2	1	2	4	3	5	5	5	5	5	4	29	4	4	3	3	4	3	4	4	3	4	4	4	4	4	4	4	3	4	3
1	2	3	2	2	4	5	5	4	5	5	5	29	3	4	3	3	3	4	3	4	3	4	4	4	4	4	4	3	4	3	4
1	1	4	4	3	4	5	5	5	4	5	5	29	4	4	3	3	4	3	4	4	3	4	4	4	4	4	4	4	3	4	3
1	1	2	1	5	4	5	5	5	5	4	5	29	3	4	3	3	3	4	3	4	3	4	4	4	4	4	4	3	4	3	4
1	2	2	2	5	4	4	5	5	5	5	5	29	4	4	3	3	4	3	4	4	3	4	4	4	4	4	4	4	3	4	3
1	1	1	2	4	3	5	5	5	5	5	4	29	3	4	3	3	3	4	3	4	3	4	4	4	4	4	4	3	4	3	4
1	2	3	2	2	4	5	5	4	5	5	5	29	4	4	3	3	4	3	4	4	4	4	4	4	3	4	4	4	3	4	3
1	2	4	4	3	4	5	5	5	4	5	5	29	3	4	3	3	3	4	3	4	4	4	4	4	3	4	4	3	4	3	4
1	1	2	1	3	4	5	5	5	5	4	5	29	4	4	3	3	4	3	4	4	4	4	4	4	3	4	4	4	3	4	3
1	2	2	2	5	4	4	5	5	5	5	5	29	3	4	3	3	3	4	3	4	4	4	4	4	3	4	4	3	4	3	4
1	2	2	1	5	4	5	5	5	5	4	5	29	4	4	3	3	4	3	4	4	4	4	4	4	3	4	4	4	3	4	3
